# Supplementary material for: Axonemal Growth and Alignment During Paraspermatogenesis in the Marine Gastropod Strombus luhuanus
Source: Front Cell Dev Biol. 2022 Jun 27;10:905748. doi: 10.3389/fcell.2022.905748 (PMC9271582; doi:10.3389/fcell.2022.905748)
Supplement: Supplementary file 1 [file Table2.XLSX]

## Sheet: Sheet1
	Supplementary Table 2. Effect of globular body on the direction and velocity of parasperm swimming.
	Retained Globular Body (%)*	Swimming Direction	Number of Parasperm	Swimming Velocity (μm/s)
	0-20	Forward	6	10.0 ± 1.9
		Backward	3	19.5 ± 14.5
	20-40	Forward	2	4.5 ± 0.7
		Backward	0	-
	40-60	Forward	0	-
		Backward	3	26.3 ± 6.2
	60-80	Forward	0	-
		Backward	1	24.1
	80-100	Forward	2	5.6 ± 2.6
		Backward	3	27.9 ± 9.1
	* See images in Figure 3M for the retainment of globular bodies.
