# Supplementary material for: Axonemal Growth and Alignment During Paraspermatogenesis in the Marine Gastropod Strombus luhuanus
Source: Front Cell Dev Biol. 2022 Jun 27;10:905748. doi: 10.3389/fcell.2022.905748 (PMC9271582; doi:10.3389/fcell.2022.905748)
Supplement: Supplementary file 3 [file Table1.XLSX]

## Sheet: Sheet1
	Supplementary Table 1. Directions of parasperm swimming and wave propagation of the undulating membrane.
	Swimming Direction	Swimming Velocity (μm/s)	Direction of Wave Propagation	Number of Parasperm	Propagation Velocity of Undulating Membrane (μm/s)
	Forward	8.0 ± 3.1	A to P	10	40.2 ± 26.2
			P to A	0	-
			Both Direction	0	-
	Backward	24.5 ± 10.6	A to P	0	-
			P toA	9	270.0 ± 93.7
			Both Direction	1	34.7 (A to P) / 408.0 (P to A)
	Immobilized*	-	A to P	17	40.9 ± 25.2
			P to A	0	-
			Both Direction	0	-
			No Propagation	9	-
	Data are expressed as average ± standard deviation. A, anterior; P, posterior. * Parasperm trapped on the glass side surface.
